# Supplementary material for: Induction Chemotherapy Followed by Radiotherapy versus Concurrent Chemoradiotherapy in elderly patients with nasopharyngeal carcinoma: finding from a propensity-matched analysis
Source: BMC Cancer. 2016 Aug 30;16(1):693. doi: 10.1186/s12885-016-2661-y (PMC5004294; doi:10.1186/s12885-016-2661-y)
Supplement: Additional file 2: — List of elderly patients with nasopharyngeal carcinoma in our study. (XLSX 49 kb) [file 12885_2016_2661_MOESM2_ESM.xlsx]

## Sheet: Sheet1
number	age_group	family	VCA	EA	T	N	fuzhou	NPDT	LNDT	basicranial	nerve	CT	IC/CCRT	CT
1	1	0	320	40	2	3	4	70	60	0	0	1	1	1
2	1	0	101	101	4	0	4	54	44	1	0	1	1	1
3	1	0	640	80	2	0	2	70	50	0	0	0	0	0
4	1	0	640	0	3	1	3	70	66	0	1	0	0	0
5	3	0	320	80	2	1	2	68	60	0	0	0	0	0
6	1	0	1280	320	3	1	3	72	64	0	0	0	0	0
7	1	0	160	20	3	1	3	70	58	1	0	0	0	0
8	2	0	640	160	3	0	3	70	50	0	0	0	0	0
9	4	0	320	40	3	1	3	70	60	1	0	0	0	0
10	1	0	1280	320	4	1	4	70	62	1	1	1	1	1
11	2	0	1280	160	1	3	4	70	76.52	0	1	0	0	0
12	1	0	101	101	2	2	3	68	68	0	0	1	1	1
13	1	0	640	40	3	0	3	70	52	0	0	0	0	0
14	1	0	640	80	3	1	3	72	66	1	0	0	0	0
15	4	0	640	160	2	2	3	70	60	0	0	2	0	20
16	2	0	640	80	2	0	2	68	54	0	0	0	0	0
17	2	0	40	0	3	0	3	68	52	1	1	0	0	0
18	1	0	160	0	1	1	2	68	66	0	0	0	0	0
19	1	0	1280	80	2	1	2	70	64	0	1	0	0	0
20	1	0	160	20	2	0	2	68	48	0	0	0	0	0
21	2	1	180	160	2	1	2	70	64.75	0	0	0	0	0
22	3	1	320	80	3	0	3	68	54	1	0	1	1	1
23	2	0	320	10	4	1	4	76	63	1	1	3	2	3
24	1	0	320	10	1	1	2	68	64	0	0	1	1	1
25	2	0	320	80	4	0	4	72	56	1	1	1	1	1
26	1	0	1280	320	3	1	3	70	64	0	0	0	0	0
27	1	0	640	160	3	2	3	76	59.4	0	0	0	0	0
28	1	0	320	40	3	0	3	70	54	1	0	0	0	0
29	2	0	640	160	3	3	4	70	68	0	1	0	0	0
30	2	0	1280	160	3	0	3	74	52	0	0	0	0	0
31	1	0	40	0	4	0	4	70	54	0	0	0	0	0
32	1	0	640	160	4	0	4	72	54	1	1	1	0	10
33	3	0	320	20	3	2	3	66	60	0	0	0	0	0
34	1	0	1280	160	4	0	4	68	50	1	0	0	0	0
35	1	0	40	0	1	0	1	60	50	0	0	0	0	0
36	2	0	1280	320	2	1	2	68	56	0	0	0	0	0
37	5	0	101	101	4	2	4	70	72	1	0	0	0	0
38	1	0	1280	160	4	0	4	40	40	1	1	0	0	0
39	1	0	160	40	3	1	3	72	60	0	1	0	0	0
40	2	0	640	80	3	1	3	70	60	0	1	0	0	0
41	2	0	80	0	2	1	2	68	60	0	0	0	0	0
42	1	0	1280	80	1	2	3	72	60	0	0	0	0	0
43	3	0	80	0	3	2	3	44	40	1	1	0	0	0
44	1	0	1280	16	3	1	3	72	60	0	0	0	0	0
45	3	0	640	0	2	1	2	72	62	0	0	0	0	0
46	2	0	160	40	3	0	3	70	50	1	0	0	0	0
47	2	0	160	20	2	3	4	70	62	0	0	0	0	0
48	1	0	320	80	2	0	2	70	52	0	0	2	2	2
49	1	0	320	40	2	1	2	68	58	0	0	0	0	0
50	1	0	1280	160	4	0	4	68	51.5	0	0	2	2	2
51	1	0	320	80	4	0	4	72	52	1	1	1	1	1
52	1	0	101	101	4	2	4	78	64	1	1	1	1	1
53	1	0	320	10	4	2	4	72	62	0	0	1	1	1
54	1	1	40	0	3	0	3	68	54	0	0	0	0	0
55	2	0	0	40	2	1	2	66	64	0	0	0	0	0
56	2	0	10	0	2	0	2	68	48	0	0	2	2	2
57	1	0	1280	80	3	1	3	72	56	1	0	0	0	0
58	1	0	1280	160	2	0	2	68	50	0	0	0	0	0
59	1	0	80	0	2	0	2	32	32	0	0	0	0	0
60	1	0	1280	320	4	1	4	72	60	1	0	2	2	2
61	2	0	1280	160	2	2	3	70	63	0	0	0	0	0
62	1	0	640	80	4	1	4	76	60	1	0	0	0	0
63	2	0	160	10	2	0	2	74	56	0	0	0	0	0
64	2	0	320	80	3	3	4	70	60	0	0	3	2	3
65	1	0	320	40	3	2	3	74	60	0	0	1	0	10
66	2	0	640	80	3	3	4	70	66	0	1	1	0	10
67	1	0	160	40	4	0	4	70	60	1	1	0	0	0
68	2	0	640	160	4	0	4	76	50	1	1	1	1	1
69	1	0	320	20	1	2	3	68	68	0	0	0	0	0
70	1	0	640	80	2	3	4	70	62	0	0	1	1	1
71	2	0	80	10	2	3	4	68	60	0	0	1	1	1
72	2	0	640	160	2	2	3	74	60	0	0	1	1	1
73	2	0	320	10	2	1	2	66	56	0	0	0	0	0
74	2	0	320	0	3	0	3	68	54	1	0	0	0	0
75	1	0	1280	320	3	2	3	70	64	0	1	1	0	10
76	2	0	640	80	2	1	2	68	63.1	0	0	0	0	0
77	1	0	320	20	1	1	2	68	60	0	0	0	0	0
78	1	0	0	0	1	2	3	68	68	0	0	0	0	0
79	2	0	20	0	4	0	4	72	58	0	0	0	0	0
80	1	0	320	80	4	0	4	70	56	0	0	1	1	1
81	4	0	320	80	3	1	3	70	58	0	0	0	0	0
82	2	0	320	40	1	0	1	68	50	0	0	0	0	0
83	1	1	640	160	4	1	4	72	60	1	1	1	0	10
84	1	0	320	40	3	2	3	70	62	0	0	0	0	0
85	2	0	320	40	3	1	3	68	68	0	0	1	0	10
86	4	0	1280	160	4	1	4	70	66	1	1	0	0	0
87	2	0	1280	320	3	0	3	70	60	1	0	0	0	0
88	1	0	80	0	2	0	2	70	50	0	0	0	0	0
89	1	0	320	40	3	1	3	72	60	1	0	0	0	0
90	2	0	1280	160	2	3	4	68	68	0	0	1	0	10
91	1	0	640	80	2	2	3	70	66	0	0	0	0	0
92	3	0	640	160	2	2	3	70	66	0	0	0	0	0
93	1	0	80	0	2	2	3	70	58.8	0	0	2	2	2
94	1	0	320	20	3	0	3	76	50	0	0	2	2	2
95	1	0	320	80	3	2	3	70	60	1	0	0	0	0
96	2	0	320	20	4	1	4	74	60	1	1	0	0	0
97	1	0	320	40	2	0	2	68	54	0	0	0	0	0
98	3	0	320	10	4	0	4	76	52	1	0	0	0	0
99	1	0	40	0	2	0	2	78	50	0	0	0	0	0
100	3	0	320	20	4	1	4	70	66	1	0	0	0	0
101	1	0	1280	40	3	1	3	68	60	1	0	2	0	20
102	2	0	640	40	3	2	3	70	62	0	0	0	0	0
103	3	0	160	0	3	2	3	70	60.2	0	0	0	0	0
104	2	0	1280	160	3	2	3	72	64	1	0	2	2	2
105	1	0	40	0	2	2	3	70	68	0	0	1	1	1
106	1	0	40	0	2	1	2	68	62	1	0	0	0	0
107	1	1	320	20	4	0	4	68	54	1	0	2	2	2
108	1	0	1280	320	4	2	4	78	66	1	0	1	0	10
109	2	0	160	0	1	1	2	68	62	0	0	0	0	0
110	3	0	1280	160	4	2	4	72	62	1	1	0	0	0
111	1	0	0	0	4	1	4	70	60	1	0	1	1	1
112	2	0	320	20	2	1	2	70	60	0	0	0	0	0
113	1	0	640	80	3	2	3	70	66	0	0	0	0	0
114	1	0	320	20	4	2	4	70	62	0	1	1	1	1
115	1	0	320	40	2	0	2	70	50	0	0	0	0	0
116	4	0	320	80	4	1	4	70	60	1	0	0	0	0
117	2	0	320	20	4	1	4	70	62	0	0	2	0	20
118	2	0	10	0	3	3	4	70	64	0	0	0	0	0
119	1	0	160	40	3	1	3	76	60	0	0	1	0	10
120	1	0	1280	160	4	1	4	70	62	1	0	1	1	1
121	3	0	640	160	4	3	4	70	60	0	0	0	0	0
122	1	0	1280	180	2	1	2	74	66	0	0	0	0	0
123	2	0	160	40	3	2	3	72	64.8	1	0	1	1	1
124	2	0	160	10	4	0	4	70	50	1	1	0	0	0
125	1	0	640	80	2	2	3	68	62	0	0	1	0	10
126	1	0	320	0	2	0	2	74	52	0	0	2	2	2
127	1	0	160	20	4	2	4	70	60	1	0	1	0	10
128	2	0	640	80	3	1	3	72	60	0	0	0	0	0
129	2	0	640	20	4	1	4	70	28	1	1	0	0	0
130	2	0	320	80	3	2	3	70	64	0	0	0	0	0
131	1	0	1280	160	2	0	2	68	54	0	0	0	0	0
132	4	0	1280	320	2	1	2	68	58	0	0	0	0	0
133	2	0	1280	160	3	1	3	70	62	1	0	0	0	0
134	2	0	40	0	3	0	3	70	52	0	1	0	0	0
135	2	1	0	0	3	0	3	70	52	1	0	0	0	0
136	1	0	160	40	4	1	4	70	60	1	0	3	2	3
137	2	0	640	80	4	1	4	72	66	1	0	0	0	0
138	1	0	320	80	4	1	4	74	60	1	0	2	0	20
139	1	1	80	10	3	2	3	74	60	0	0	1	1	1
140	1	0	160	20	4	0	4	72	52	1	0	0	0	0
141	2	1	160	20	3	1	3	70	60	0	0	0	0	0
142	3	0	160	40	4	1	4	70	60	1	0	0	0	0
143	3	0	320	80	4	0	4	74	52	1	1	0	0	0
144	2	0	640	80	2	2	3	70	68	0	0	0	0	0
145	2	0	320	40	3	2	3	68	68	1	0	0	0	0
146	3	0	320	20	2	1	2	70	60	0	0	0	0	0
147	2	0	160	20	4	1	4	68	60	1	1	0	0	0
148	1	1	640	80	1	1	2	60	60	0	0	0	0	0
149	1	0	640	80	3	2	3	76	66	0	0	0	0	0
150	2	0	80	0	2	0	2	68	50	0	0	0	0	0
151	1	0	160	10	1	1	2	78	64	0	0	0	0	0
152	1	0	160	10	1	2	3	66	66	0	0	0	0	0
153	3	0	1280	320	4	1	4	70	60	1	1	0	0	0
154	2	0	320	40	2	1	2	68	60	0	0	0	0	0
155	2	0	160	20	3	0	3	72	52	0	0	0	0	0
156	2	0	1280	320	2	2	3	70	60	0	0	1	0	10
157	2	0	80	0	1	0	1	68	54	0	0	0	0	0
158	2	0	160	0	2	0	2	70	50	0	0	0	0	0
159	1	0	640	40	4	1	4	72	66	0	0	0	0	0
160	1	0	320	20	4	0	4	72	62	0	1	1	1	1
161	1	0	320	40	3	2	3	74	64	1	0	1	0	10
162	1	0	1280	160	2	1	2	70	62	0	0	0	0	0
163	2	0	320	80	4	2	4	72	64	1	1	0	0	0
164	1	0	320	20	2	1	2	60	56	0	0	0	0	0
165	2	0	1280	160	3	1	3	72	60	1	0	1	0	10
166	2	0	1280	320	3	1	3	72	60	1	0	0	0	0
167	2	0	1280	160	3	0	3	76	62	1	0	0	0	0
168	1	0	640	40	4	0	4	70	50	1	1	1	1	1
169	1	0	320	40	4	0	4	76	62	1	0	0	0	0
170	2	0	40	0	2	0	2	68	54	0	0	0	0	0
171	1	1	1280	80	2	2	3	72	62	0	0	0	0	0
172	2	0	640	80	3	3	4	68	62	0	0	0	0	0
173	2	1	320	40	3	1	3	72	60	0	0	0	0	0
174	3	0	160	0	3	1	3	72	60	1	0	0	0	0
175	2	0	101	101	3	1	3	70	60	0	0	0	0	0
176	1	0	640	160	2	3	4	72	62	0	0	1	1	1
177	1	0	80	0	1	0	1	60	56	0	0	0	0	0
178	2	0	640	80	4	2	4	76	62	1	0	0	0	0
179	1	0	1280	160	2	0	2	70	52	0	0	0	0	0
180	1	1	80	0	2	0	2	72	52	0	0	0	0	0
181	2	0	640	80	4	2	4	76	66	1	1	0	0	0
182	1	0	640	160	4	1	4	76	72	1	1	1	0	10
183	3	0	0	0	1	1	2	72	60	0	0	0	0	0
184	2	0	320	80	2	1	2	68	60	0	0	0	0	0
185	3	0	1280	160	2	1	2	60	60	0	0	0	0	0
186	1	0	320	20	2	1	2	68	60	0	0	0	0	0
187	1	0	640	160	3	3	4	68	64	0	0	1	0	10
188	1	0	80	0	3	2	3	72	60	0	0	2	0	20
189	2	0	640	160	2	1	2	60	60	0	0	0	0	0
190	1	0	80	0	3	1	3	70	60	0	0	0	0	0
191	2	0	320	80	3	0	3	72	50	0	1	0	0	0
192	2	1	640	40	3	2	3	72	63	1	0	0	0	0
193	2	0	160	40	1	0	1	72	52	0	0	0	0	0
194	1	0	1280	160	3	0	3	74	62	0	0	0	0	0
195	2	0	40	0	2	1	2	68	68	1	0	2	0	20
196	1	1	160	0	2	0	2	66	50	0	0	0	0	0
197	2	0	640	80	2	1	2	76	66	0	0	0	0	0
198	1	0	160	10	3	2	3	70	64	1	0	0	0	0
199	3	0	40	0	1	3	4	48	48	0	0	0	0	0
200	2	0	640	80	2	1	2	70	68	0	0	0	0	0
201	1	0	101	101	2	2	3	74	66	0	0	0	0	0
202	2	0	1280	80	3	0	3	74	62	0	0	0	0	0
203	3	0	320	40	3	0	3	70	56	1	0	0	0	0
204	2	0	320	20	2	0	2	72	62	0	0	0	0	0
205	1	0	640	160	3	0	3	70	55	0	0	0	0	0
206	1	0	320	10	3	2	3	72	60	1	0	0	0	0
207	1	0	20	20	1	0	1	70	60	0	0	0	0	0
208	1	0	1280	80	3	2	3	72	60	0	0	1	0	10
209	1	0	1280	160	3	2	3	70	70	0	0	1	0	10
210	1	0	320	40	2	1	2	74	64	0	0	0	0	0
211	2	0	160	0	3	1	3	70	66	0	0	2	0	20
212	1	0	1280	320	3	3	4	70	60	0	0	0	0	0
213	1	0	640	80	4	0	4	70	50	1	0	0	0	0
214	1	0	640	20	2	1	2	67	54	0	0	0	0	0
215	1	1	20	0	2	1	2	68	68	0	0	0	0	0
216	2	1	640	40	1	0	1	60	54	0	0	0	0	0
217	1	0	640	40	3	2	3	70	60	0	0	0	0	0
218	2	0	640	80	1	2	3	68	60	0	0	1	1	1
219	1	1	320	80	2	0	2	72	62	0	0	0	0	0
220	1	0	1280	40	2	1	2	70	60	0	0	0	0	0
221	1	0	80	10	4	0	4	74	50	1	0	0	0	0
222	1	0	101	101	1	1	1	68	64	0	0	0	0	0
223	1	0	1280	160	4	1	4	76	58	1	1	0	0	0
224	2	0	320	20	2	1	2	68	68	0	0	0	0	0
225	2	0	1280	160	4	0	4	72	52	1	0	0	0	0
226	2	0	320	80	4	2	4	70	68	1	1	3	2	3
227	3	1	1280	320	4	2	4	74	60	1	1	0	0	0
228	1	0	40	0	4	0	4	70	50	1	0	1	1	1
229	2	0	640	80	3	1	3	70	60	0	0	1	1	1
230	1	0	0	0	4	1	4	76	60	1	1	1	0	10
231	1	0	320	80	4	0	4	70	50	1	1	0	0	0
232	1	1	160	20	1	0	1	70	54	0	0	0	0	0
233	3	0	101	101	2	3	4	74	68	0	0	2	2	2
234	1	0	160	20	3	1	3	70	62	0	0	0	0	0
235	2	0	10	0	4	2	4	50	78	1	0	0	0	0
236	1	0	20	0	1	2	3	70	50	0	0	0	0	0
237	1	0	1280	80	2	2	3	74	62	0	0	1	0	10
238	2	0	1280	80	3	1	3	70	66	1	0	2	2	2
239	3	0	160	10	4	0	4	74	56	1	1	1	0	10
240	1	0	640	40	2	0	2	70	50	0	0	0	0	0
241	3	0	1280	160	3	2	3	68	66	1	0	0	0	0
242	1	0	640	40	2	2	3	72	56	0	0	0	0	0
243	3	1	160	20	3	1	3	74	62	1	0	0	0	0
244	3	0	80	0	3	3	4	70	70	0	1	3	2	3
245	4	0	160	0	1	0	1	72	40	0	0	0	0	0
246	3	1	80	0	3	1	3	68	66	0	0	0	0	0
247	1	0	640	80	3	2	3	70	60	1	0	2	0	20
248	1	0	1280	160	3	2	3	68	60	0	0	2	2	2
249	3	0	160	0	1	0	1	64	52	0	0	0	0	0
250	1	0	1280	160	3	1	3	70	64	0	0	0	0	0
251	1	1	0	0	2	0	2	68	52	1	0	0	0	0
252	1	0	10	0	2	0	2	68	52	0	0	0	0	0
253	4	0	640	80	4	0	4	74	40	1	0	0	0	0
254	3	0	320	10	2	0	2	68	50	0	0	0	0	0
255	2	0	101	101	4	1	4	68	50	1	0	2	2	2
256	1	0	1280	80	2	2	3	70	70	0	0	3	2	3
257	1	0	160	40	4	2	4	70	66	1	1	0	0	0
258	1	0	640	160	3	3	4	74	58	0	0	0	0	0
259	1	0	640	160	3	0	3	70	50	1	0	0	0	0
260	1	0	80	20	4	1	4	76	52	1	1	0	0	0
261	2	1	640	80	2	0	2	72	60	0	0	0	0	0
262	2	0	160	10	3	3	4	72	80	1	0	1	1	1
263	4	0	640	80	1	1	2	72	66	0	0	0	0	0
264	1	0	160	40	4	0	4	70	56	1	1	1	1	1
265	1	0	320	40	4	2	4	72	60	1	0	1	0	10
266	1	0	101	101	1	0	1	66	56	0	0	0	0	0
267	2	1	1280	320	4	1	4	76	64	1	0	0	0	0
268	2	0	80	10	2	1	2	56	56	0	0	0	0	0
269	1	0	1280	80	2	2	3	68	60	0	0	1	1	1
270	1	0	1280	320	3	2	3	72	60	0	0	1	1	1
271	1	0	80	0	4	0	4	64	46	1	0	1	0	10
272	1	0	0	0	3	1	3	68	60	0	0	0	0	0
273	2	0	1280	40	4	1	4	74	56	1	1	0	0	0
274	1	0	160	10	3	1	3	72	54	0	0	0	0	0
275	2	0	320	80	2	1	2	70	64	0	0	0	0	0
276	2	0	20	0	2	0	2	72	50	0	0	0	0	0
277	2	0	80	0	1	0	1	64	56	0	0	0	0	0
278	1	0	160	0	2	0	2	74	60	0	0	0	0	0
279	1	1	640	160	3	3	4	68	68	0	0	1	0	10
280	1	1	320	40	2	1	2	70	64	0	0	0	0	0
281	1	0	320	20	2	1	2	68	60	0	0	0	0	0
282	2	0	160	40	4	0	4	72	56	1	1	0	0	0
283	1	0	320	80	3	0	3	72	52	0	0	0	0	0
284	2	0	1280	40	2	3	4	70	70	0	0	1	1	1
285	2	0	320	10	2	1	2	74	66	0	0	0	0	0
286	1	0	80	10	1	0	1	66	50	0	0	0	0	0
287	2	0	1280	80	4	1	4	68	72	1	1	0	0	0
288	2	0	160	20	4	1	4	74	60	1	1	0	0	0
289	1	1	320	80	4	1	4	74	66	1	1	0	0	0
290	2	0	640	160	1	3	4	68	68	0	0	1	1	1
291	1	0	1280	160	3	0	3	68	50	0	0	0	0	0
292	1	0	640	160	2	0	2	68	50	0	0	0	0	0
293	2	0	640	320	2	0	2	72	50	0	0	0	0	0
294	3	0	101	101	2	0	2	68	58	0	0	0	0	0
295	1	0	160	10	3	1	3	70	56	0	0	0	0	0
296	4	0	101	101	3	1	3	70	68	0	0	0	0	0
297	1	0	320	20	2	1	2	74	66	0	0	0	0	0
298	1	0	320	20	3	2	3	70	66	0	0	1	0	10
299	4	0	320	40	4	2	4	72	60	1	0	0	0	0
300	2	0	1280	320	2	3	4	70	66	0	0	1	1	1
301	3	0	640	160	3	2	3	70	68	0	1	0	0	0
302	1	0	1280	160	2	2	2	70	70	0	0	3	2	3
303	1	1	640	80	3	2	3	70	68	0	0	2	0	20
304	3	0	160	20	4	0	4	72	60	1	1	0	0	0
305	1	0	1280	160	2	1	2	74	60	0	0	0	0	0
306	1	0	1280	40	2	1	2	70	66	0	0	3	0	30
307	3	0	1280	320	2	1	2	75	70	0	0	0	0	0
308	1	0	1280	80	3	3	3	70	60	0	1	1	1	1
309	1	0	80	0	3	1	3	70	60	0	1	0	0	0
310	1	0	1280	80	4	1	4	78	50	1	0	2	2	2
311	2	0	160	40	3	2	3	70	60	0	0	2	2	2
312	1	0	320	20	3	3	3	70	62	0	0	1	1	1
313	1	1	640	80	4	1	4	80	60	1	1	0	0	0
314	1	0	640	80	3	1	3	72	64	0	0	1	1	1
315	1	0	160	20	2	1	2	68	68	0	0	0	0	0
316	2	0	1280	320	4	0	4	72	50	1	1	1	1	1
317	2	0	1280	80	4	1	4	74	60	1	1	0	0	0
318	1	0	640	160	2	3	4	68	68	0	0	1	1	1
319	2	0	40	0	4	2	4	70	66	1	1	1	1	1
320	2	0	101	101	3	2	3	70	58	1	0	2	2	2
321	2	0	320	80	3	1	3	78	60	0	0	0	0	0
322	2	0	1280	320	3	3	4	70	60	1	1	3	2	3
323	3	0	640	160	3	2	3	74	66	0	0	0	0	0
324	3	0	640	160	3	3	4	74	68	0	0	1	1	1
325	1	0	160	20	3	1	3	70	66	0	0	1	1	1
326	2	0	1280	640	4	2	4	72	60	0	0	1	1	1
327	1	0	1280	160	3	2	3	70	66	0	0	1	1	1
328	3	0	20	0	1	0	1	68	56	0	0	0	0	0
329	1	0	320	40	3	2	3	70	66	0	0	0	0	0
330	2	0	101	101	3	2	3	70	60	0	0	1	1	1
331	1	0	640	160	2	0	2	84	50	0	0	0	0	0
332	2	0	101	101	4	1	4	72	66	1	1	1	1	1
333	2	0	1280	320	4	3	4	70	66	1	0	1	1	1
334	3	0	160	10	2	0	2	75	50	0	0	0	0	0
335	2	0	320	40	4	0	4	70	50	1	0	1	1	1
336	2	0	640	160	4	1	4	70	60	1	0	2	0	20
337	3	0	101	101	4	1	4	74	66	1	0	0	0	0
338	1	1	160	20	2	1	2	68	60	0	0	0	0	0
339	1	0	1280	80	3	1	3	74	66	0	0	0	0	0
340	2	0	1280	160	4	1	4	70	60	1	0	0	0	0
341	2	0	640	160	2	2	3	60	68	0	0	0	0	0
342	3	0	101	101	3	2	3	70	60	0	0	0	0	0
343	1	0	1280	80	2	1	2	74	66	0	0	0	0	0
344	2	0	160	10	2	0	2	75	52	0	0	0	0	0
345	3	0	80	0	4	1	4	70	68	1	0	0	0	0
346	3	0	101	101	2	1	2	72	60	0	0	0	0	0
347	1	0	160	40	4	3	4	68	60	1	0	1	1	1
348	3	0	1280	160	4	0	4	68	60	1	0	2	0	20
349	1	0	80	0	2	1	2	70	60	0	0	0	0	0
350	4	0	80	10	1	2	3	70	66	0	0	0	0	0
351	2	0	320	0	4	1	4	68	62	1	1	1	1	1
352	5	0	1280	160	2	1	2	70	62	0	0	0	0	0
353	1	0	80	0	4	0	4	78	54	1	1	3	0	30
354	2	0	640	80	4	1	4	72	66	1	0	1	0	10
355	1	0	320	10	4	0	4	70	50	1	0	1	1	1
356	3	0	80	0	1	0	1	68	56	0	0	0	0	0
357	1	0	20	0	3	1	3	85	56	0	0	0	0	0
358	1	1	640	20	1	2	3	70	60	0	0	0	0	0
359	2	0	320	0	1	0	1	75	50	0	0	0	0	0
360	2	0	160	10	2	1	2	70	66	0	0	0	0	0
361	3	0	80	0	1	0	1	68	50	0	0	0	0	0
362	2	0	80	0	4	2	4	76	66	0	1	1	1	1
363	1	0	20	0	3	2	3	70	60	0	0	0	0	0
364	2	0	160	40	3	1	3	70	64	1	1	0	0	0
365	1	1	160	10	2	3	4	68	64	0	0	3	2	3
366	1	0	20	0	4	0	4	72	50	1	0	0	0	0
367	3	0	640	40	4	2	4	76	66	1	0	1	1	1
368	2	0	320	40	3	2	3	68	68	0	0	0	0	0
369	1	0	640	10	2	0	2	70	50	0	0	0	0	0
370	2	1	40	0	3	3	4	80	68	1	0	3	2	3
371	1	0	640	40	3	2	3	70	60	0	0	1	1	1
372	1	0	40	0	3	1	3	70	60	0	0	0	0	0
373	3	0	80	10	3	1	3	76	60	0	0	1	0	10
374	1	0	320	40	3	1	3	70	66	1	0	0	0	0
375	1	0	320	40	3	2	3	72	70	0	0	1	1	1
376	2	0	80	0	3	1	3	70	60	0	0	0	0	0
377	2	0	320	80	3	1	3	70	60	0	0	2	2	2
378	1	0	640	80	2	2	3	70	60	0	0	2	2	2
379	2	0	160	40	2	0	2	68	56	0	0	0	0	0
380	1	0	320	40	2	1	2	70	60	0	0	0	0	0
381	1	0	640	40	3	2	3	70	66	0	0	1	0	10
382	3	0	160	10	4	1	4	70	60	1	1	0	0	0
383	2	0	80	0	2	1	2	74	64	0	0	0	0	0
384	1	0	640	80	3	2	3	70	70	1	1	1	0	10
385	1	0	320	10	4	2	4	76	68	0	0	2	2	2
386	3	0	20	0	3	1	3	70	64	0	0	0	0	0
387	1	1	1280	160	3	2	3	72	64	0	0	1	1	1
388	2	0	640	80	3	1	3	68	68	0	1	0	0	0
389	4	0	1280	80	4	2	4	70	64	1	0	2	0	20
390	2	0	320	40	3	2	3	76	66	0	0	1	0	10
391	1	0	640	80	2	0	2	74	50	0	0	0	0	0
392	1	0	160	0	2	2	3	70	66	0	0	1	0	10
393	1	0	80	0	3	0	3	78	50	1	1	2	2	2
394	2	0	640	160	2	1	2	72	64	0	0	0	0	0
395	1	0	40	0	2	1	2	70	60	0	0	2	0	20
396	1	0	320	40	4	2	4	74	66	1	0	0	0	0
397	1	1	160	0	2	0	2	66	50	0	0	0	0	0
398	2	1	160	0	4	0	4	70	50	1	1	0	0	0
399	2	0	1280	320	1	3	4	68	62	0	0	1	0	10
400	2	0	80	0	3	1	3	70	66	1	0	0	0	0
401	2	0	320	80	3	2	3	72	60	0	0	1	1	1
402	3	0	320	20	3	1	3	70	60	0	0	0	0	0
403	4	0	1280	160	2	0	2	75	50	0	0	0	0	0
404	2	0	160	40	2	0	2	70	50	0	1	0	0	0
405	2	0	160	10	2	2	3	70	60	0	0	3	2	3
406	2	0	160	20	3	1	3	70	66	0	0	1	1	1
407	2	0	101	101	3	1	3	76	62	1	0	0	0	0
408	2	0	160	20	2	0	2	68	68	0	0	2	0	20
409	1	0	160	10	1	2	3	68	66	0	0	0	0	0
410	3	0	640	40	1	1	2	66	66	0	0	0	0	0
411	3	0	640	160	2	0	2	70	54	0	0	0	0	0
412	3	0	160	0	1	3	4	66	66	0	0	0	0	0
413	1	0	101	101	2	0	2	70	50	0	0	0	0	0
414	1	0	320	40	2	0	2	70	54	0	0	1	0	10
415	1	0	320	20	2	1	2	72	60	0	0	1	1	1
416	1	0	320	40	3	3	4	70	64	1	1	2	2	2
417	2	0	0	0	3	2	3	70	64	1	0	0	0	0
418	2	0	160	10	1	2	3	70	66	0	0	2	2	2
419	2	0	320	40	3	0	3	70	50	0	0	0	0	0
420	1	0	160	20	2	1	2	74	66	0	0	0	0	0
421	2	0	101	101	4	0	4	76	50	1	0	4	0	4
422	2	0	101	101	1	1	2	75	66	0	0	0	0	0
423	2	0	160	0	3	3	4	68	66	1	0	1	1	1
424	1	0	160	0	3	2	3	70	64	0	0	1	1	1
425	1	0	640	80	3	2	3	70	64	0	0	1	1	1
426	1	0	320	80	2	1	2	70	60	0	0	0	0	0
427	2	0	80	0	1	1	2	75	60	0	0	0	0	0
428	3	0	1280	160	1	1	2	68	66	0	1	0	0	0
429	2	0	640	160	3	1	3	70	62	1	0	2	2	2
430	1	0	1280	0	2	0	2	70	50	0	0	0	0	0
431	3	0	320	20	4	1	4	72	62	1	0	0	0	0
432	2	0	160	40	4	2	4	72	68	0	0	1	1	1
433	2	0	160	40	2	0	2	68	50	0	0	0	0	0
434	1	0	320	80	3	0	3	78	50	1	0	2	2	2
435	1	0	160	20	3	1	3	74	58	0	0	1	1	1
436	1	0	1280	160	4	3	4	76	67	1	0	1	1	1
437	1	0	160	10	3	1	3	72	66	0	0	0	0	0
438	1	0	1280	160	4	1	4	68	66	1	0	1	1	1
439	2	0	640	80	3	2	3	72	68	1	0	1	1	1
440	1	0	160	40	4	1	4	70	60	0	0	2	2	2
441	2	0	640	160	2	2	3	68	66	0	0	0	0	0
442	3	0	640	80	1	0	1	75	50	0	0	0	0	0
443	2	1	640	160	4	1	4	72	60	1	0	1	0	10
444	2	0	640	160	4	0	4	68	50	1	0	1	1	1
445	1	1	40	0	2	0	2	66	54	1	0	0	0	0
446	1	0	160	10	3	3	4	72	66	0	0	1	1	1
447	2	1	160	20	1	0	1	68	50	0	0	0	0	0
448	1	1	1280	160	2	2	3	64	64	0	0	2	2	2
449	1	0	640	20	2	0	2	70	54	0	0	0	0	0
450	1	0	160	40	2	1	2	68	66	0	0	0	0	0
451	2	0	160	20	2	1	2	68	66	0	0	0	0	0
452	3	0	320	20	4	2	4	70	60	1	0	0	0	0
453	2	0	640	80	4	0	4	74	56	1	0	0	0	0
454	2	0	640	160	3	0	3	72	56	1	0	1	1	1
455	1	0	160	40	3	2	3	70	68	0	1	0	0	0
456	1	1	640	160	4	1	4	76	66	1	0	0	0	0
457	1	0	80	0	4	1	4	78	60	1	1	2	2	2
458	2	0	640	160	2	1	2	74	62	1	0	1	0	10
459	1	0	640	80	2	2	3	68	66	0	0	0	0	0
460	1	0	320	40	2	0	2	68	68	0	0	0	0	0
461	2	0	1280	60	3	1	3	70	60	1	0	3	2	3
462	3	0	640	80	3	3	4	70	68	1	0	0	0	0
463	1	0	80	0	2	1	2	70	60	0	0	0	0	0
464	1	0	160	0	1	1	2	68	66	0	0	0	0	0
465	1	0	101	101	2	1	2	68	52	0	0	0	0	0
466	3	0	1280	320	3	2	3	72	70	1	0	0	0	0
467	2	0	640	80	2	1	2	77	66	0	0	0	0	0
468	2	0	320	0	3	1	3	72	56	1	0	0	0	0
469	2	1	1280	320	2	2	3	66	66	0	0	0	0	0
470	2	0	160	20	4	1	4	74	64	1	0	0	0	0
471	2	0	320	80	2	2	3	70	60	0	0	1	0	10
472	3	0	80	10	3	0	3	70	50	0	0	0	0	0
473	2	1	160	20	4	1	4	76	64	1	0	0	0	0
474	3	0	1280	80	4	1	4	72	60	1	0	0	0	0
475	2	0	320	80	3	2	3	70	70	1	0	1	1	1
476	2	0	640	160	4	1	4	78	70	1	0	2	2	2
477	2	0	640	80	4	1	4	78	50	1	0	0	0	0
478	2	0	320	80	4	0	4	78	50	1	0	2	2	2
479	2	0	640	160	3	3	4	72	66	1	0	1	0	10
480	1	0	640	160	1	0	1	72	50	0	0	0	0	0
481	1	1	40	0	4	1	4	70	70	1	0	2	2	2
482	1	0	320	10	2	1	2	68	50	0	0	0	0	0
483	1	0	101	101	2	2	2	70	66	0	0	0	0	0
484	4	1	160	20	4	1	4	70	60	1	0	0	0	0
485	1	0	320	20	2	2	3	70	60	0	0	1	0	10
486	2	0	640	80	3	2	3	74	60	0	0	1	1	1
487	1	0	320	10	3	2	3	72	66	1	0	0	0	0
488	2	0	640	80	3	2	3	70	64	1	0	0	0	0
489	1	1	640	80	3	1	3	70	70	1	0	0	0	0
490	1	0	20	0	4	1	4	74	68	1	0	0	0	0
491	2	0	320	0	4	1	4	78	60	1	0	1	1	1
492	1	1	640	20	2	1	2	74	60	0	0	0	0	0
493	1	0	101	101	1	0	1	75	50	0	0	0	0	0
494	2	0	320	40	3	1	3	86	50	0	1	0	0	0
495	2	0	101	101	1	1	2	80	62	0	0	0	0	0
496	2	0	160	10	1	0	1	68	58	0	0	0	0	0
497	2	0	1280	160	3	2	3	70	68.9	0	0	0	0	0
498	1	0	320	40	1	3	4	70	66	0	0	3	2	3
